# Supplementary material for: Comprehensive Evaluation of Lipid Nanoparticles and Polyplex Nanomicelles for Muscle-Targeted mRNA Delivery
Source: Pharmaceutics. 2023 Sep 7;15(9):2291. doi: 10.3390/pharmaceutics15092291 (PMC10536695; doi:10.3390/pharmaceutics15092291)
Supplement: Supplementary file 1 [file pharmaceutics-15-02291-s001.zip]

Archive with 1 entries (1 files):
- pharmaceutics-2578150-supplementary.pdf
